# Supplementary material for: Every fifth published metagenome is not available to science
Source: PLoS Biol. 2020 Apr 3;18(4):e3000698. doi: 10.1371/journal.pbio.3000698 (PMC7159239; doi:10.1371/journal.pbio.3000698)
Supplement: S1 Data — Fields, IF, publisher, and number of published papers according to Clarivate Analytics; DOAJ; main group according to the distinction between biological, multidisciplinary, or technological papers. DOAJ, Directory of Open Access Journals; IF, impact factor. (XLSX) [file pbio.3000698.s002.xlsx]

## Sheet: Sheet1
Title	Biotechnology & Applied Microbiology	Environmental Engineering	Environmental Sciences	Food Science & Technology	Multidisciplinary Sciences	Infectious Diseases	Biochemistry & Molecular Biology	Ecology	Microbiology	Virology	Genetics & Heredity	DOAJ	MAIN GROUP	IF (2018)	starting year of activityyear	publisher	number of papers in 2016-2018
3 BIOTECH	x												TECHNOLOGICAL-APPLIED	1.786	2011	Springer	1142
APPLIED AND ENVIRONMENTAL MICROBIOLOGY	x								x				BIOLOGICAL	4.077	1953	American Society for Microbiology	1910
APPLIED MICROBIOLOGY AND BIOTECHNOLOGY	x												TECHNOLOGICAL-APPLIED	3.67	1975	Springer	2462
ARCHIVES OF VIROLOGY										x			BIOLOGICAL	2.261	1939	Springer	1409
BIORESOURCE TECHNOLOGY	x												TECHNOLOGICAL-APPLIED	6.669	1979	Elsevier	4925
BIOTECHNOLOGY FOR BIOFUELS	x											DOAJ	TECHNOLOGICAL-APPLIED	5.452	2008	BMC	920
BMC BIOINFORMATICS	x											DOAJ	MULTIDISCIPLINARY	2.511	2000	BMC	1704
BMC GENOMICS	x										x		BIOLOGICAL	3.501	2000	BMC	3002
BMC MICROBIOLOGY									x			DOAJ	BIOLOGICAL	3.287	2001	BMC	752
CHEMICAL ENGINEERING JOURNAL		x											TECHNOLOGICAL-APPLIED	8.355	1970	Elsevier	5749
CHEMOSPHERE			x										TECHNOLOGICAL-APPLIED	5.108	1972	Elsevier	5770
ENVIRONMENTAL MICROBIOLOGY									x				BIOLOGICAL	5.147	1999	Wiley	1138
ENVIRONMENTAL MICROBIOLOGY REPORTS			x						x				BIOLOGICAL	2.874	2009	Wiley	298
ENVIRONMENTAL POLLUTION			x										TECHNOLOGICAL-APPLIED	5.714	1980	Elsevier	3582
ENVIRONMENTAL SCIENCE & TECHNOLOGY		x	x										TECHNOLOGICAL-APPLIED	7.149	1967	ACS	4786
ENVIRONMENTAL SCIENCE AND POLLUTION RESEARCH			x										TECHNOLOGICAL-APPLIED	2.914	1994	Springer	8138
EXTREMOPHILES							x		x				BIOLOGICAL	2.046	1997	Springer	260
FEMS MICROBIOLOGY ECOLOGY									x				BIOLOGICAL	4.098	1985	Oxford	670
FOOD MICROBIOLOGY	x			x					x				TECHNOLOGICAL-APPLIED	4.089	1984	Elsevier	620
FRONTIERS IN CELLULAR AND INFECTION MICROBIOLOGY									x			DOAJ	BIOLOGICAL	3.518	2011	Frontiers	1185
FRONTIERS IN MARINE SCIENCE			x									DOAJ	BIOLOGICAL	3.086	2014	Frontiers	1221
FRONTIERS IN MICROBIOLOGY									x			DOAJ	BIOLOGICAL	4.259	2010	Frontiers	8083
GENE											x		BIOLOGICAL	2.638	1976	Elsevier	2428
GENES											x	DOAJ	BIOLOGICAL	3.331	2010	MDPI	1178
GIGASCIENCE					x							DOAJ	MULTIDISCIPLINARY	4.688	2012	Oxford	346
INFECTION GENETICS AND EVOLUTION						x							BIOLOGICAL	2.611	2001	Elsevier	1157
INTERNATIONAL JOURNAL OF BIOLOGICAL MACROMOLECULES							x						BIOLOGICAL	4.784	1979	Elsevier	5162
INTERNATIONAL JOURNAL OF FOOD MICROBIOLOGY				x					x				TECHNOLOGICAL-APPLIED	4.006	1984	Elsevier	959
ISME JOURNAL								x	x				BIOLOGICAL	9.493	2007	Nature	777
JOURNAL OF APPLIED MICROBIOLOGY	x								x				TECHNOLOGICAL-APPLIED	2.683	1939	Wiley	913
JOURNAL OF BIOTECHNOLOGY	x												TECHNOLOGICAL-APPLIED	3.163	1984	Elsevier	2017
JOURNAL OF CLINICAL MICROBIOLOGY									x				BIOLOGICAL	4.959	1975	American Society for Microbiology	1433
JOURNAL OF GENERAL VIROLOGY	x									x			BIOLOGICAL	2.809	1967	Microbiology Society	854
JOURNAL OF MICROBIOLOGICAL METHODS									x				BIOLOGICAL	1.803	1983	Elsevier	730
MBIO									x			DOAJ	BIOLOGICAL	6.747	2010	American Society for Microbiology	1566
MICROBIAL ECOLOGY								x	x				BIOLOGICAL	3.611	1974	Springer	559
MICROBIOLOGYOPEN									x			DOAJ	BIOLOGICAL	2.738	2012	Wiley	298
MICROBIOME									x			DOAJ	BIOLOGICAL	10.465	2013	BMC	464
MOLECULAR ECOLOGY							x	x					BIOLOGICAL	5.855	1992	Wiley	1309
MOLECULAR ECOLOGY RESOURCES							x	x					BIOLOGICAL	7.049	2001	Wiley	409
MSPHERE									x			DOAJ	BIOLOGICAL	4.447	2016	American Society for Microbiology	665
MSYSTEMS									x			DOAJ	BIOLOGICAL	6.519	2016	American Society for Microbiology	289
NATURE					x								MULTIDISCIPLINARY	43.07	1869	Nature	8823
NATURE COMMUNICATIONS					x							DOAJ	MULTIDISCIPLINARY	11.878	2010	Nature	13736
NATURE MICROBIOLOGY									x				BIOLOGICAL	14.633	2016	Nature	702
NUCLEIC ACIDS RESEARCH							x					DOAJ	BIOLOGICAL	11.147	1974	Oxford	4061
PEERJ					x							DOAJ	MULTIDISCIPLINARY	2.353	2013	PeerJ	4577
PLOS ONE					x							DOAJ	MULTIDISCIPLINARY	2.776	2006	PLoS	62991
PROCEEDINGS OF THE NATIONAL ACADEMY OF SCIENCES OF THE UNITED STATES OF AMERICA					x								MULTIDISCIPLINARY	9.58	1915	US National Academy of Sciences	11581
SCIENCE					x								MULTIDISCIPLINARY	41.063	1880	American Association for the Advancement of Science	7833
SCIENCE OF THE TOTAL ENVIRONMENT			x										TECHNOLOGICAL-APPLIED	5.589	1972	Elsevier	9588
SCIENTIFIC DATA					x							DOAJ	MULTIDISCIPLINARY	5.929	2014	Nature	639
SCIENTIFIC REPORTS					x							DOAJ	MULTIDISCIPLINARY	4.011	2011	Nature	64574
SYSTEMATIC AND APPLIED MICROBIOLOGY	x								x				BIOLOGICAL	2.808	1983	Elsevier	209
VIROLOGY										x			BIOLOGICAL	2.657	1955	Elsevier	1004
VIROLOGY JOURNAL										x		DOAJ	BIOLOGICAL	2.464	2004	BMC	646
VIRUS GENES										x	x		BIOLOGICAL	1.616	1987	Springer	347
VIRUSES-BASEL										x		DOAJ	BIOLOGICAL	3.811	2009	MDPI	1459
WATER RESEARCH		x	x										TECHNOLOGICAL-APPLIED	7.913	1967	Elsevier	2580
